# Supplementary material for: Disulfide Dimerization of Neuronal Calcium Sensor-1: Implications for Zinc and Redox Signaling
Source: Int J Mol Sci. 2021 Nov 22;22(22):12602. doi: 10.3390/ijms222212602 (PMC8623652; doi:10.3390/ijms222212602)
Supplement: Supplementary file 1 [file ijms-22-12602-s001.zip]

Archive with 1 entries (1 files):
- ijms-1408907-supplementary.pdf
